# Supplementary material for: Quantitative assessment method for firefighting danger based on numerical simulation of forest fire spread in canyon wind fields
Source: PLoS One. 2025 Jul 24;20(7):e0328733. doi: 10.1371/journal.pone.0328733 (PMC12289084; doi:10.1371/journal.pone.0328733)
Supplement: S1 Data — (XLSX) [file pone.0328733.s003.xlsx]

## Sheet: XIHE_Meteorological_Data_169863
经度	101.359
纬度	27.9015
开始时间	2020年03月25日 00时
结束时间	2020年04月03日 23时
时区	GMT+08:00
数据源	欧洲中期天气中心
日期	时间	气温℃	湿度%	降水量mm/h	经向风m/s	纬向风m/s	地面风速m/s	风向°
2020-03-25	00:00:00	3.59567	78.312	0	0.372469	-0.87604	0.951934	336.966
2020-03-25	01:00:00	3.46008	79.6279	0	0.45144	-0.904712	1.01109	333.481
2020-03-25	02:00:00	2.4302	84.1956	0	0.497593	-0.966011	1.08664	332.747
2020-03-25	03:00:00	0.149774	95.1843	0	0.51913	-1.08861	1.20605	334.505
2020-03-25	04:00:00	-1.34745	93.506	0	0.453492	-1.13409	1.2214	338.205
2020-03-25	05:00:00	-1.69361	93.3717	0	0.336573	-1.1598	1.20765	343.817
2020-03-25	06:00:00	-1.62293	92.2243	0	0.181706	-0.761351	0.782734	346.577
2020-03-25	07:00:00	-0.780585	89.6566	0	0.389904	-1.01545	1.08773	338.995
2020-03-25	08:00:00	1.16812	89.1396	0	0.475029	-0.813752	0.942255	329.726
2020-03-25	09:00:00	5.94824	78.7356	0	0.87399	-0.431126	0.97454	296.256
2020-03-25	10:00:00	10.0937	57.9907	0.000972301	1.16629	-0.0287259	1.16664	271.411
2020-03-25	11:00:00	10.8279	49.971	0.0136495	1.34269	0.0296073	1.34302	268.737
2020-03-25	12:00:00	14.2233	37.335	0.000972301	1.42371	-0.15429	1.43205	276.185
2020-03-25	13:00:00	14.7887	33.8462	0.000972301	1.75396	0.211528	1.76667	263.123
2020-03-25	14:00:00	14.9416	33.7771	0	1.76524	1.05686	2.05744	239.091
2020-03-25	15:00:00	16.2383	32.095	0.00682473	1.63909	1.52056	2.23579	227.148
2020-03-25	16:00:00	16.1446	31.7478	0.21356	1.69242	1.61548	2.33967	226.333
2020-03-25	17:00:00	12.3885	40.551	0.00877306	0.986807	0.610962	1.16063	238.237
2020-03-25	18:00:00	13.2309	32.7689	0.0224262	-0.31879	-1.11926	1.16377	15.8981
2020-03-25	19:00:00	10.6909	46.5265	0.265244	-1.80489	-0.20768	1.8168	83.4361
2020-03-25	20:00:00	11.2808	42.7359	0	-1.62746	0.592176	1.73185	109.995
2020-03-25	21:00:00	10.2639	46.9559	0	-1.21517	-0.249205	1.24046	78.4105
2020-03-25	22:00:00	6.45739	62.1189	0	-0.594678	-0.699063	0.917786	40.3871
2020-03-25	23:00:00	5.93957	65.3096	0	-0.266484	-0.61799	0.672997	23.3262
2020-03-26	00:00:00	4.7568	69.7441	0	-0.0131592	-0.160223	0.160762	4.69519
2020-03-26	01:00:00	4.38177	70.9973	0	0.0176091	-0.243273	0.24391	355.86
2020-03-26	02:00:00	4.08898	71.2054	0	0.124272	-0.558668	0.572323	347.459
2020-03-26	03:00:00	2.81533	74.5955	0	0.205295	-0.712905	0.741875	343.935
2020-03-26	04:00:00	2.47491	78.252	0	0.146835	-0.7396	0.754035	348.771
2020-03-26	05:00:00	-1.59553	95.7935	0	0.151963	-0.694119	0.710559	347.651
2020-03-26	06:00:00	-2.2273	98.0834	0	0.291446	-0.933384	0.977828	342.659
2020-03-26	07:00:00	-0.653662	91.9531	0	0.410416	-0.897791	0.987153	335.433
2020-03-26	08:00:00	2.8384	88.7325	0	0.7222	-0.267991	0.77032	290.359
2020-03-26	09:00:00	9.89752	56.28	0	0.99296	0.379606	1.06305	249.078
2020-03-26	10:00:00	11.1539	44.829	0	1.21347	0.473533	1.30259	248.683
2020-03-26	11:00:00	11.7957	39.1084	0	1.3068	0.522967	1.40755	248.189
2020-03-26	12:00:00	14.7887	32.5428	0	1.58781	0.758278	1.75958	244.473
2020-03-26	13:00:00	15.5243	30.8859	0	1.38166	1.10729	1.77062	231.291
2020-03-26	14:00:00	16.2528	29.4612	0	1.48423	1.45135	2.0759	225.642
2020-03-26	15:00:00	17.0273	28.0877	0.00390038	1.39295	2.00008	2.43734	214.855
2020-03-26	16:00:00	17.3201	26.0135	0.621181	1.41756	1.87056	2.34702	217.156
2020-03-26	17:00:00	12.5429	39.8984	0.0984892	1.27603	0.930311	1.57915	233.905
2020-03-26	18:00:00	13.1025	35.2591	0.0702105	0.333496	0.802769	0.869286	202.56
2020-03-26	19:00:00	13.8728	28.4963	0	-0.520834	-0.0682738	0.52529	82.5319
2020-03-26	20:00:00	13.042	32.2256	0	-0.57314	-0.279855	0.637815	63.9745
2020-03-26	21:00:00	11.4178	39.9729	0	-0.153667	-0.46573	0.490427	18.2602
2020-03-26	22:00:00	5.20538	63.6387	0	-0.0223895	-0.295674	0.296521	4.33038
2020-03-26	23:00:00	2.4475	84.1188	0	0.10376	-0.715871	0.723351	351.753
2020-03-27	00:00:00	2.32058	87.5497	0	0.344777	-0.971943	1.03128	340.469
2020-03-27	01:00:00	1.65276	90.3016	0	0.46785	-1.20132	1.28921	338.722
2020-03-27	02:00:00	1.34841	94.0492	0	0.51913	-1.25669	1.35969	337.555
2020-03-27	03:00:00	-0.985388	99.9962	0	0.469901	-1.32491	1.40577	340.472
2020-03-27	04:00:00	-0.737311	99.5322	0.000972301	0.340675	-0.933384	0.993612	339.948
2020-03-27	05:00:00	-1.88834	99.9964	0	0.616563	-1.54934	1.66752	338.3
2020-03-27	06:00:00	-1.95038	99.7527	0	0.564257	-1.14002	1.27202	333.667
2020-03-27	07:00:00	-0.594519	95.8684	0	0.592974	-1.40697	1.52682	337.147
2020-03-27	08:00:00	2.09557	85.3155	0	0.412467	-1.09751	1.17246	339.403
2020-03-27	09:00:00	9.64077	58.708	0	0.681176	-0.523075	0.858841	307.521
2020-03-27	10:00:00	12.0467	45.3489	0	1.01245	0.182855	1.02883	259.762
2020-03-27	11:00:00	13.8944	40.2542	0	0.96732	0.707854	1.19865	233.805
2020-03-27	12:00:00	18.0572	30.3719	0	1.06373	0.977768	1.44483	227.411
2020-03-27	13:00:00	18.4697	28.3986	0	1.6596	1.41675	2.18208	229.514
2020-03-27	14:00:00	18.5736	25.8802	0	2.16933	1.04401	2.40748	244.3
2020-03-27	15:00:00	19.5357	23.7252	0.00877306	2.04216	1.37325	2.46094	236.081
2020-03-27	16:00:00	19.8761	20.3284	0.00682473	1.75088	1.22791	2.13854	234.958
2020-03-27	17:00:00	16.3436	33.1104	0	-0.372121	2.13949	2.17161	170.133
2020-03-27	18:00:00	16.3234	29.1556	0	-1.68592	1.12014	2.02412	123.6
2020-03-27	19:00:00	17.3908	17.9113	0	-2.26026	0.985678	2.46584	113.562
2020-03-27	20:00:00	17.023	17.7221	0.000972301	-1.98745	0.737515	2.11988	110.359
2020-03-27	21:00:00	14.369	27.6428	0.00194833	-1.80387	0.307431	1.82988	99.6719
2020-03-27	22:00:00	11.4698	34.6036	0	-1.58952	0.0187316	1.58963	90.6752
2020-03-27	23:00:00	10.5423	39.2861	0	-1.42029	-0.148358	1.42802	84.0367
2020-03-28	00:00:00	9.24267	44.0389	0	-1.34952	-0.173076	1.36058	82.6917
2020-03-28	01:00:00	8.6282	46.944	0	-1.31158	-0.227454	1.33115	80.1616
2020-03-28	02:00:00	8.07433	50.1112	0.000972301	-1.1844	-0.429148	1.25975	70.0828
2020-03-28	03:00:00	6.34057	57.3132	0	-1.07876	-0.614035	1.24128	60.3514
2020-03-28	04:00:00	5.84582	60.5278	0	-0.932102	-0.653583	1.13841	54.9622
2020-03-28	05:00:00	3.98513	92.2806	0.000972301	-0.840823	-0.713893	1.10301	49.6674
2020-03-28	06:00:00	3.79183	94.685	0.00487268	-0.414171	-0.750475	0.857176	28.8934
2020-03-28	07:00:00	4.31832	94.1635	0.00780076	-0.257253	-0.658526	0.706991	21.3381
2020-03-28	08:00:00	5.58618	87.3358	0.0107251	-0.065465	-0.151324	0.164878	23.394
2020-03-28	09:00:00	12.54	62.8856	0.000972301	0.244268	1.03314	1.06162	193.302
2020-03-28	10:00:00	13.7992	53.2117	0.000972301	1.0986	2.04853	2.32452	208.204
2020-03-28	11:00:00	13.9608	50.242	0.00194833	1.55089	2.18398	2.67862	215.379
2020-03-28	12:00:00	16.8167	41.2858	0.0136495	2.14472	2.09599	2.99883	225.658
2020-03-28	13:00:00	16.9393	40.449	0.0195019	2.35702	2.38567	3.35365	224.654
2020-03-28	14:00:00	16.7071	41.088	0.00390038	2.10472	2.54189	3.30016	219.625
2020-03-28	15:00:00	17.098	37.873	0	2.20215	2.79104	3.55519	218.274
2020-03-28	16:00:00	17.0086	37.9461	0	1.97036	2.83355	3.45128	214.814
2020-03-28	17:00:00	15.3513	39.6643	0	2.52932	2.27494	3.40188	228.031
2020-03-28	18:00:00	14.0214	47.0604	0	1.24013	1.70347	2.10707	216.055
2020-03-28	19:00:00	12.0438	52.548	0	1.83498	3.0303	3.54259	211.197
2020-03-28	20:00:00	11.1524	55.6397	0	1.73037	2.81477	3.3041	211.581
2020-03-28	21:00:00	10.8293	54.3159	0	1.12629	2.67042	2.89822	202.868
2020-03-28	22:00:00	11.3327	48.8618	0	0.552975	2.26901	2.33542	193.696
2020-03-28	23:00:00	10.8654	53.8245	0	0.286318	1.98426	2.00481	188.211
2020-03-29	00:00:00	10.5942	58.7296	0	0.258626	1.66887	1.68879	188.809
2020-03-29	01:00:00	10.7904	61.9444	0	0.523233	1.47212	1.56234	199.567
2020-03-29	02:00:00	12.4434	52.8959	0	0.541694	1.3772	1.4799	201.471
2020-03-29	03:00:00	11.7279	59.2688	0	0.703739	1.32085	1.49662	208.048
2020-03-29	04:00:00	10.5582	64.82	0	0.825786	1.03907	1.32725	218.475
2020-03-29	05:00:00	8.13348	68.8617	0	0.030942	1.1933	1.19371	181.485
2020-03-29	06:00:00	7.82623	74.9817	0	0.690406	0.930311	1.15851	216.58
2020-03-29	07:00:00	6.74587	82.7354	0	0.907835	0.478476	1.02621	242.208
2020-03-29	08:00:00	8.51281	75.3071	0	0.377597	0.633702	0.73767	210.789
2020-03-29	09:00:00	12.0525	58.9983	0.0458322	0.892451	1.48497	1.73251	211.005
2020-03-29	10:00:00	13.2223	55.4934	0.120919	0.929373	1.54825	1.80577	210.975
2020-03-29	11:00:00	13.8526	53.7651	0.107266	1.61345	1.67777	2.32769	223.881
2020-03-29	12:00:00	15.9455	46.8329	0.17358	2.05241	1.9813	2.85271	226.01
2020-03-29	13:00:00	16.1056	45.8467	0.204783	2.64316	2.65361	3.74539	224.887
2020-03-29	14:00:00	16.8672	41.9758	0.130672	2.94777	2.72282	4.01286	227.272
2020-03-29	15:00:00	17.6447	36.0387	0.107266	2.93853	2.77423	4.04121	226.647
2020-03-29	16:00:00	17.7053	35.6145	0.0282787	2.51701	2.72579	3.71016	222.72
2020-03-29	17:00:00	16.221	36.9701	0.000972301	1.71601	2.69415	3.19423	212.495
2020-03-29	18:00:00	14.6358	39.2683	0	0.955013	1.93087	2.15414	206.317
2020-03-29	19:00:00	12.9972	42.5834	0	2.11908	3.02932	3.69692	214.974
2020-03-29	20:00:00	11.7395	44.1646	0	2.19087	2.80192	3.55677	218.022
2020-03-29	21:00:00	10.336	45.2702	0	1.9519	2.58045	3.23553	217.105
2020-03-29	22:00:00	7.34734	55.7045	0	1.79293	2.37282	2.97404	217.075
2020-03-29	23:00:00	8.68157	48.6882	0	1.50064	2.26703	2.7187	213.502
2020-03-30	00:00:00	10.6865	38.4981	0	1.10475	2.0426	2.32221	208.407
2020-03-30	01:00:00	10.6692	38.3125	0	0.986807	1.72028	1.98322	209.84
2020-03-30	02:00:00	9.75472	45.0737	0	1.00732	1.65503	1.93747	211.326
2020-03-30	03:00:00	8.21279	52.5706	0	1.12321	1.37424	1.77486	219.26
2020-03-30	04:00:00	7.56661	55.1647	0	1.25449	0.903616	1.54605	234.235
2020-03-30	05:00:00	7.42959	51.7621	0	1.33244	0.722684	1.5158	241.526
2020-03-30	06:00:00	6.74877	54.6977	0	1.30269	0.519013	1.40228	248.277
2020-03-30	07:00:00	4.46398	74.9392	0	1.34782	0.327205	1.38697	256.354
2020-03-30	08:00:00	6.73144	60.2166	0	0.880144	0.701922	1.12577	231.427
2020-03-30	09:00:00	11.5866	45.7345	0	1.18885	1.34458	1.79478	221.483
2020-03-30	10:00:00	11.7972	45.031	0	1.83498	1.66986	2.48104	227.697
2020-03-30	11:00:00	12.4895	39.1742	0.000972301	4.16824	1.34161	4.37882	252.158
2020-03-30	12:00:00	16.3581	28.1985	0.00194833	3.40211	1.75983	3.83032	242.649
2020-03-30	13:00:00	16.7893	25.318	0	4.18977	1.87353	4.58959	245.907
2020-03-30	14:00:00	17.0951	23.4151	0	4.50976	1.82014	4.86322	248.021
2020-03-30	15:00:00	17.1254	22.5398	0	4.12414	1.68765	4.45608	247.745
2020-03-30	16:00:00	16.8672	22.7583	0	3.31083	1.79938	3.7682	241.477
2020-03-30	17:00:00	14.2795	28.9983	0	2.25035	1.30206	2.59989	239.946
2020-03-30	18:00:00	12.5342	41.2585	0	1.65653	1.29712	2.10395	231.938
2020-03-30	19:00:00	10.1384	47.62	0	2.39701	1.75093	2.96841	233.853
2020-03-30	20:00:00	9.73885	45.6929	0	2.28625	1.84189	2.9359	231.144
2020-03-30	21:00:00	8.45367	48.3503	0	2.00318	2.11378	2.91218	223.461
2020-03-30	22:00:00	6.42565	49.8824	0	1.61755	2.21858	2.74565	216.096
2020-03-30	23:00:00	10.0259	30.0921	0	1.17142	1.74203	2.09926	213.919
2020-03-31	00:00:00	10.235	27.6706	0	0.799121	1.3515	1.57008	210.595
2020-03-31	01:00:00	9.64077	29.2803	0	1.08526	0.871978	1.39217	231.219
2020-03-31	02:00:00	8.90948	31.1181	0	1.28321	-0.0504773	1.2842	272.253
2020-03-31	03:00:00	6.18478	37.009	0	1.30782	-0.529996	1.41113	292.06
2020-03-31	04:00:00	5.54147	42.6918	0	1.34987	-0.536916	1.45273	291.69
2020-03-31	05:00:00	4.10629	47.5854	0	1.3191	-0.529007	1.42122	291.853
2020-03-31	06:00:00	3.13986	52.7115	0	1.09347	-0.769261	1.33695	305.127
2020-03-31	07:00:00	2.61773	63.373	0	1.10885	-0.904712	1.4311	309.211
2020-03-31	08:00:00	4.80874	55.182	0	0.94168	-0.224488	0.968068	283.409
2020-03-31	09:00:00	12.1448	36.7745	0	1.16526	0.377629	1.22492	252.044
2020-03-31	10:00:00	12.2818	38.2155	0	0.913989	0.894718	1.27902	225.61
2020-03-31	11:00:00	12.4174	36.6597	0	0.91604	1.40686	1.67881	213.069
2020-03-31	12:00:00	17.2148	23.1975	0	1.48833	1.99019	2.48515	216.79
2020-03-31	13:00:00	16.3999	22.4357	0.0858121	2.23497	2.08412	3.05592	227
2020-03-31	14:00:00	16.4057	21.0031	0.0594817	2.71188	2.28878	3.54863	229.836
2020-03-31	15:00:00	17.6634	16.9533	0.0243783	1.8996	2.3481	3.02027	218.973
2020-03-31	16:00:00	18.6183	15.2933	0.00584871	1.59294	2.60319	3.05189	211.463
2020-03-31	17:00:00	15.1681	24.8441	0	1.49346	2.18991	2.65068	214.293
2020-03-31	18:00:00	14.431	34.0302	0	1.31295	2.41533	2.74912	208.528
2020-03-31	19:00:00	13.0665	33.5973	0	1.69653	2.60615	3.1097	213.063
2020-03-31	20:00:00	12.0914	38.3616	0	1.80011	2.41435	3.01156	216.708
2020-03-31	21:00:00	11.1236	36.9225	0	1.72422	2.20375	2.79812	218.04
2020-03-31	22:00:00	9.87734	35.6343	0	1.74268	2.05644	2.69553	220.279
2020-03-31	23:00:00	12.7982	23.9154	0	1.53448	2.09302	2.59526	216.247
2020-04-01	00:00:00	11.6082	26.2663	0	1.24628	1.95658	2.31979	212.496
2020-04-01	01:00:00	10.8495	26.753	0	0.906809	1.87551	2.08322	205.804
2020-04-01	02:00:00	10.1226	27.1282	0	0.597076	1.44147	1.56023	202.5
2020-04-01	03:00:00	7.6921	34.5606	0	0.595025	1.16068	1.30431	207.142
2020-04-01	04:00:00	7.04589	40.1865	0	0.920142	0.705877	1.15971	232.507
2020-04-01	05:00:00	7.51757	36.4218	0	1.10167	0.842317	1.38679	232.599
2020-04-01	06:00:00	6.59588	38.4374	0	1.0586	0.411245	1.13567	248.77
2020-04-01	07:00:00	5.5184	42.0627	0	1.0104	-0.201748	1.03034	281.292
2020-04-01	08:00:00	6.51367	50.1793	0	0.724252	0.456725	0.856235	237.764
2020-04-01	09:00:00	12.5876	33.8156	0	1.24013	0.899661	1.5321	234.041
2020-04-01	10:00:00	13.0824	35.127	0	2.04216	1.1854	2.36126	239.866
2020-04-01	11:00:00	13.3881	35.5909	0.000972301	2.61547	1.05785	2.8213	247.979
2020-04-01	12:00:00	15.9297	29.9525	0	2.49855	1.47113	2.89948	239.511
2020-04-01	13:00:00	16.2066	30.2776	0.00194833	2.35189	1.81025	2.96789	232.414
2020-04-01	14:00:00	16.5052	29.3519	0.00487268	2.24522	2.05347	3.04266	227.554
2020-04-01	15:00:00	16.9942	28.326	0.0234023	2.2001	2.17904	3.09655	225.276
2020-04-01	16:00:00	16.5701	26.6843	0.52854	2.2442	1.71929	2.82708	232.544
2020-04-01	17:00:00	11.9429	37.4083	0.107266	1.0627	1.9981	2.26313	208.006
2020-04-01	18:00:00	12.2212	43.0392	0	0.523233	1.68666	1.76596	197.235
2020-04-01	19:00:00	11.1366	48.1314	0	1.24526	2.31449	2.62822	208.281
2020-04-01	20:00:00	10.9115	44.6185	0	1.46782	2.23638	2.67505	213.278
2020-04-01	21:00:00	11.7611	33.7028	0	1.45346	2.01096	2.48123	215.858
2020-04-01	22:00:00	11.5505	29.4194	0	1.36423	1.92988	2.36338	215.256
2020-04-01	23:00:00	10.9577	28.6784	0	1.13039	1.97833	2.2785	209.743
2020-04-02	00:00:00	10.5365	29.2532	0	0.736559	1.89429	2.03245	201.248
2020-04-02	01:00:00	10.1009	29.098	0	0.500669	1.7707	1.84013	195.788
2020-04-02	02:00:00	8.41329	31.6078	0	0.198116	1.51265	1.52557	187.462
2020-04-02	03:00:00	4.87652	45.0588	0	0.16222	1.4128	1.42208	186.55
2020-04-02	04:00:00	2.46627	51.3094	0	0.257601	1.20418	1.23143	192.075
2020-04-02	05:00:00	6.50643	36.0057	0	0.576564	1.37819	1.49393	202.702
2020-04-02	06:00:00	6.15881	37.488	0	0.923219	0.979746	1.34619	223.299
2020-04-02	07:00:00	5.89053	41.3792	0	0.990909	0.511103	1.11496	242.716
2020-04-02	08:00:00	7.57095	46.2712	0	0.486311	0.96887	1.08407	206.654
2020-04-02	09:00:00	11.9126	33.364	0	1.00834	1.69161	1.96934	210.799
2020-04-02	10:00:00	12.1621	35.258	0.0214502	2.96725	1.67974	3.40971	240.486
2020-04-02	11:00:00	11.6111	36.5037	0.0770353	3.26878	1.72127	3.69428	242.23
2020-04-02	12:00:00	13.5107	30.2504	0.0848398	3.04315	1.70051	3.48604	240.804
2020-04-02	13:00:00	13.5064	29.412	0.00780076	2.837	1.92593	3.42896	235.829
2020-04-02	14:00:00	13.4559	29.8018	0.0243783	2.66572	2.02183	3.34573	232.821
2020-04-02	15:00:00	13.0492	29.9422	0.0477806	2.57034	2.04062	3.28189	231.554
2020-04-02	16:00:00	14.0358	24.5522	0.0214502	2.55496	2.03073	3.26369	231.522
2020-04-02	17:00:00	11.4712	29.9751	0.0234023	2.28112	1.69556	2.84226	233.376
2020-04-02	18:00:00	10.437	43.3739	0	0.81553	1.07664	1.35064	217.143
2020-04-02	19:00:00	8.42339	46.7479	0	1.49038	2.07522	2.55495	215.685
2020-04-02	20:00:00	7.88827	49.0272	0	1.38474	2.05644	2.4792	213.955
2020-04-02	21:00:00	8.30078	41.1801	0	1.0945	2.12565	2.39088	207.244
2020-04-02	22:00:00	7.81902	37.8775	0	0.877067	2.09401	2.27027	202.726
2020-04-02	23:00:00	8.62676	32.5147	0	0.799121	2.10884	2.25517	200.754
2020-04-03	00:00:00	7.89691	33.7342	0	0.724252	1.88638	2.02064	201.004
2020-04-03	01:00:00	7.82046	33.4847	0	0.785788	1.81421	1.97707	203.419
2020-04-03	02:00:00	7.45699	34.954	0	0.839119	1.64811	1.84943	206.983
2020-04-03	03:00:00	6.39105	38.4358	0	0.725277	1.40192	1.57842	207.355
2020-04-03	04:00:00	5.9093	46.4511	0	0.758096	1.02918	1.27825	216.375
2020-04-03	05:00:00	4.67892	45.7715	0	0.801172	1.31491	1.53977	211.354
2020-04-03	06:00:00	4.07888	48.0671	0	0.800146	0.99952	1.28034	218.678
2020-04-03	07:00:00	2.56722	70.9096	0	0.961166	0.723673	1.20314	233.023
2020-04-03	08:00:00	5.3381	53.5111	0	0.605281	1.13201	1.28367	208.133
2020-04-03	09:00:00	9.39556	47.462	0	1.00117	1.62339	1.90728	211.663
2020-04-03	10:00:00	9.69705	47.6346	0.114094	1.73345	1.64613	2.39052	226.48
2020-04-03	11:00:00	10.3346	46.6053	0.054609	1.79396	2.11971	2.77695	220.242
2020-04-03	12:00:00	13.0708	36.9143	0.150174	2.60008	1.99909	3.27976	232.445
2020-04-03	13:00:00	13.4285	34.3312	0.0633858	2.8411	1.95559	3.44909	235.46
2020-04-03	14:00:00	13.6492	31.553	0.0380315	2.82469	2.24132	3.60589	231.569
2020-04-03	15:00:00	12.8646	32.8622	0.0575334	2.98366	2.32536	3.7828	232.068
2020-04-03	16:00:00	13.0925	30.9549	0.000972301	2.76316	2.30262	3.59682	230.195
2020-04-03	17:00:00	12.0597	31.2348	0.00292435	2.29651	2.19387	3.176	226.309
2020-04-03	18:00:00	11.0269	36.4897	0	1.02168	1.52946	1.83931	213.743
2020-04-03	19:00:00	9.31191	43.0243	0	1.24116	2.53793	2.82517	206.061
2020-04-03	20:00:00	8.4811	47.5011	0	0.923219	2.30262	2.48081	201.848
2020-04-03	21:00:00	7.57095	45.7889	0	0.460671	2.03073	2.08233	192.781
2020-04-03	22:00:00	6.01168	46.6558	0	0.272985	1.7796	1.80042	188.721
2020-04-03	23:00:00	7.23629	39.7188	0	0.243242	1.57989	1.5985	188.753
